# Supplementary material for: Prevalence and Resistance Profiles of Acinetobacter baumannii in ICU Patients in Saudi Arabia: A Systematic Review and Meta-Analysis
Source: Antibiotics (Basel). 2025 Nov 7;14(11):1131. doi: 10.3390/antibiotics14111131 (PMC12649208; doi:10.3390/antibiotics14111131)
Supplement: Supplementary file 1 [file antibiotics-14-01131-s001.zip]

Archive with 4 entries (4 files):
- Supplementary Table (Table S1) - MDR - AB - PRISMA_2020_checklist.pdf
- Supplementary Table (Table S2) - MDR - AB - PRISMA_2020_checklist_Abstract.pdf
- Supplementary Table (Table S3) - PRISMA Algorithm.pdf
- Supplementary Table (Table S4)-JBI.pdf
